# Supplementary material for: Prenatal Diagnosis Using Chromosomal Microarray Analysis in High-Risk Pregnancies
Source: J Clin Med. 2022 Jun 23;11(13):3624. doi: 10.3390/jcm11133624 (PMC9267905; doi:10.3390/jcm11133624)
Supplement: Supplementary file 1 [file jcm-11-03624-s001.zip]

Archive with 1 entries (1 files):
- jcm-1747083-supplementary.pdf
